# Supplementary material for: Impact of CDK Inhibitors on TBXT Expression in Chordoma Cell Lines Including the First Stable Cell Line of a High-Grade Chordoma
Source: Diagnostics (Basel). 2024 May 16;14(10):1028. doi: 10.3390/diagnostics14101028 (PMC11120607; doi:10.3390/diagnostics14101028)
Supplement: Supplementary file 1 [file diagnostics-14-01028-s001.zip]

Archive with 1 entries (1 files):
- diagnostics-2940572-supplementary.pdf
